# Supplementary material for: Design, Synthesis and Biological Evaluation of Novel PEG-Rakicidin B1 Hybrid as Clostridium difficile (CD) Targeted Anti-Bacterial Agent
Source: Molecules. 2023 Aug 21;28(16):6152. doi: 10.3390/molecules28166152 (PMC10457740; doi:10.3390/molecules28166152)
Supplement: Supplementary file 1 [file molecules-28-06152-s001.zip]

Archive with 1 entries (1 files):
- molecules-2557999-supplementary.pdf
